# Supplementary material for: Viromes of Tabanids from Russia
Source: Viruses. 2023 Nov 30;15(12):2368. doi: 10.3390/v15122368 (PMC10748123; doi:10.3390/v15122368)
Supplement: Supplementary file 1 [file viruses-15-02368-s001.zip]

Archive with 2 entries (2 files):
- viruses-2718474-supplementary.pdf
- FileS1.zip
